# Supplementary material for: Transcriptional regulator NtrC modulates nitrogen assimilation, virulence, and the extracellular glutamine synthetase activity in Acinetobacter baumannii
Source: PLoS One. 2026 Jan 23;21(1):e0341569. doi: 10.1371/journal.pone.0341569 (PMC12829801; doi:10.1371/journal.pone.0341569)
Supplement: S1 File — (XLSX) [file pone.0341569.s013.xlsx]

## Sheet: Growth curves (OD600) of AB5075
OD600 measurements of AB5075 strains grown in TSB rich medium over an 8-hour time period
Strain	AB5075-WT			ntrC::Tn			ntrC::Tn/pntrBC			glnA2::Tn
Time
0	0.137	0.148	0.146	0.139	0.143	0.154	0.157	0.137	0.155	0.145	0.175	0.147
1	0.139	0.151	0.157	0.147	0.156	0.152	0.158	0.147	0.17	0.188	0.198	0.169
2	0.363	0.423	0.363	0.263	0.405	0.232	0.258	0.24	0.291	0.229	0.247	0.253
3	0.56	0.632	0.551	0.472	0.473	0.332	0.437	0.329	0.384	0.341	0.398	0.347
4	0.727	0.831	0.757	0.616	0.671	0.551	0.597	0.656	0.589	0.478	0.565	0.578
5	0.885	0.924	0.856	0.751	0.803	0.658	0.751	0.81	0.752	0.624	0.698	0.679
6	1.003	1.113	0.935	0.932	0.877	0.868	0.886	0.901	0.837	0.789	0.759	0.723
7	1.124	1.2	1.195	1.001	0.956	1.048	1.056	0.978	0.952	0.874	0.886	0.879
8	1.025	1.192	1.23	1.023	1.002	1.078	1.048	0.988	1.002	1.002	0.947	1.023
OD600 measurements of AB5075 strains grown in M9 minimal medium (Nitrogen free) over a 30-hour time period
Strain	AB5075-WT			ntrC::Tn			ntrC::Tn/pntrBC			glnA2::Tn
Time
0	0.048	0.065	0.077	0.038	0.068	0.072	0.044	0.059	0.08	0.069	0.055	0.045
1	0.081	0.101	0.07	0.108	0.087	0.085	0.072	0.093	0.079	0.077	0.064	0.042
2	0.071	0.09	0.08	0.091	0.079	0.099	0.094	0.123	0.081	0.057	0.063	0.058
3	0.085	0.093	0.122	0.097	0.079	0.088	0.091	0.121	0.08	0.086	0.08	0.078
4	0.09	0.109	0.074	0.097	0.118	0.123	0.123	0.0118	0.086	0.099	0.075	0.106
5	0.073	0.093	0.075	0.099	0.076	0.095	0.084	0.124	0.09	0.097	0.073	0.134
6	0.084	0.117	0.081	0.115	0.081	0.099	0.074	0.134	0.096	0.09	0.06	0.131
7	0.087	0.124	0.085	0.184	0.086	0.114	0.08	0.143	0.079	0.107	0.07	0.112
8	0.104	0.122	0.09	0.159	0.115	0.102	0.084	0.162	0.08	0.084	0.065	0.099
18	0.121	0.144	0.087	0.145	0.162	0.1	0.099	0.133	0.079	0.087	0.063	0.088
19	0.118	0.119	0.081	0.098	0.139	0.115	0.089	0.135	0.081	0.082	0.063	0.105
20	0.125	0.146	0.109	0.14	0.116	0.099	0.088	0.136	0.08	0.086	0.07	0.109
21	0.153	0.108	0.097	0.145	0.115	0.119	0.084	0.145	0.111	0.074	0.117	0.115
22	0.082	0.117	0.087	0.134	0.099	0.111	0.082	0.133	0.085	0.077	0.092	0.089
23	0.075	0.103	0.102	0.105	0.108	0.117	0.103	0.128	0.093	0.063	0.091	0.079
24	0.073	0.103	0.067	0.094	0.071	0.079	0.118	0.088	0.124	0.078	0.13	0.088
OD600 measurements of AB5075 strains grown in M9 minimal medium (NH4CL; 0.1%) over a 30-hour time period
Strain	AB5075-WT			ntrC::Tn			ntrC::Tn/pntrBC			glnA2::Tn
Time
0	0.049	0.047	0.052	0.041	0.043	0.045	0.048	0.05	0.042	0.042	0.04	0.052
1	0.047	0.061	0.051	0.044	0.047	0.045	0.049	0.046	0.051	0.044	0.053	0.055
2	0.05	0.052	0.053	0.043	0.045	0.041	0.041	0.041	0.044	0.049	0.059	0.062
3	0.056	0.07	0.057	0.051	0.05	0.027	0.06	0.051	0.045	0.055	0.061	0.065
4	0.07	0.055	0.068	0.066	0.063	0.058	0.046	0.05	0.046	0.067	0.073	0.078
5	0.098	0.066	0.087	0.082	0.084	0.115	0.06	0.065	0.082	0.08	0.092	0.088
6	0.095	0.069	0.078	0.082	0.082	0.105	0.061	0.089	0.074	0.087	0.095	0.084
7	0.12	0.069	0.095	0.077	0.071	0.095	0.059	0.09	0.077	0.094	0.09	0.089
8	0.1	0.126	0.105	0.086	0.098	0.113	0.072	0.09	0.064	0.092	0.094	0.085
16	0.458	0.586	0.423	0.125	0.116	0.082	0.589	0.498	0.442	0.478	0.511	0.398
17	0.568	0.698	0.544	0.135	0.122	0.09	0.674	0.566	0.51	0.674	0.547	0.452
18	0.687	0.798	0.7	0.116	0.119	0.154	0.698	0.689	0.687	0.741	0.632	0.578
19	0.745	0.778	0.789	0.146	0.137	0.154	0.723	0.896	0.785	0.798	0.678	0.687
20	0.823	0.868	0.853	0.157	0.137	0.168	0.756	0.848	0.788	0.895	0.745	0.777
21	0.895	0.875	0.93	0.168	0.136	0.159	0.879	0.883	0.87	0.922	0.897	0.824
22	0.932	0.903	0.971	0.172	0.154	0.165	0.923	0.949	0.923	0.945	0.954	0.847
23	0.989	0.965	0.978	0.188	0.165	0.173	0.892	0.923	0.875	0.987	0.925	0.914
24	1.023	1.001	0.969	0.183	0.187	0.164	0.916	0.875	0.913	0.964	0.978	0.945
25				0.182	0.151	0.169
26				0.181	0.15	0.184
27				0.189	0.173	0.176
28				0.164	0.177	0.179
29				0.179	0.185	0.185
OD600 measurements of AB5075 strains grown in M9 minimal medium (NH4CL; 0.2%) over a 30-hour time period
Strain	AB5075-WT			ntrC::Tn			ntrC::Tn/pntrBC			glnA2::Tn
Time
0	0.049	0.047	0.052	0.041	0.049	0.044	0.037	0.043	0.048	0.049	0.046	0.051
1	0.047	0.061	0.051	0.039	0.05	0.038	0.044	0.055	0.053	0.041	0.041	0.044
2	0.05	0.052	0.053	0.043	0.039	0.048	0.042	0.051	0.052	0.06	0.051	0.045
3	0.056	0.07	0.057	0.075	0.105	0.039	0.056	0.068	0.07	0.046	0.05	0.046
4	0.07	0.055	0.068	0.077	0.075	0.065	0.06	0.065	0.082	0.059	0.065	0.079
5	0.098	0.078	0.087	0.093	0.081	0.098	0.061	0.089	0.074	0.068	0.069	0.084
6	0.095	0.069	0.078	0.085	0.084	0.102	0.059	0.09	0.077	0.057	0.091	0.079
7	0.12	0.069	0.095	0.096	0.075	0.103	0.072	0.09	0.064	0.062	0.082	0.074
8	0.422	0.547	0.398	0.111	0.087	0.124	0.484	0.495	0.382	0.471	0.588	0.465
18	0.458	0.586	0.423	0.139	0.097	0.18	0.556	0.437	0.422	0.575	0.526	0.584
19	0.568	0.698	0.544	0.176	0.092	0.188	0.589	0.566	0.589	0.513	0.675	0.711
20	0.687	0.798	0.7	0.188	0.096	0.193	0.621	0.692	0.654	0.694	0.715	0.742
21	0.745	0.778	0.786	0.186	0.115	0.189	0.719	0.821	0.737	0.725	0.801	0.699
22	0.823	0.868	0.853	0.197	0.108	0.205	0.778	0.836	0.815	0.756	0.798	0.712
23	0.895	0.875	0.93	0.201	0.131	0.198	0.821	0.747	0.824	0.938	0.889	0.801
24	0.932	0.903	0.971	0.196	0.144	0.202	0.754	0.844	0.747	0.814	0.912	0.811
OD600 measurements of AB5075 strains grown in M9 minimal medium (Putrecsine; 0.2%) over a 30-hour time period
Strain	AB5075-WT			glnA2::Tn			glnA2::Tn/pglnA2
Time
0	0.035	0.047	0.043	0.048	0.039	0.055	0.034	0.047	0.042
1	0.044	0.042	0.052	0.043	0.036	0.061	0.04	0.055	0.055
2	0.039	0.044	0.058	0.054	0.042	0.069	0.046	0.067	0.048
3	0.054	0.06	0.066	0.053	0.063	0.074	0.072	0.082	0.062
4	0.068	0.072	0.075	0.069	0.077	0.088	0.078	0.09	0.064
5	0.075	0.087	0.088	0.088	0.082	0.092	0.089	0.087	0.088
6	0.086	0.095	0.12	0.085	0.102	0.105	0.091	0.094	0.109
7	0.097	0.11	0.128	0.09	0.097	0.131	0.093	0.113	0.115
8	0.123	0.135	0.141	0.113	0.116	0.128	0.122	0.139	0.13
18	0.851	0.866	0.862	0.401	0.397	0.478	0.973	0.919	0.842
19	0.927	0.905	0.964	0.476	0.424	0.569	0.997	0.935	0.956
20	0.994	1.005	1.078	0.529	0.501	0.674	1.116	1.028	0.992
21	1.066	1.087	1.139	0.661	0.591	0.701	1.234	1.184	1.195
22	1.136	1.162	1.166	0.696	0.662	0.765	1.268	1.289	1.198
23	1.054	1.091	1.049	0.766	0.699	0.798	1.27	1.247	1.168
24	0.998	1.119	1.004	0.767	0.741	0.724	1.212	1.125	1.184

## Sheet: Total protein quantification
Protein quantification measurements of standard curve
Concentration (µg/ml)	OD595
0	0
20	0.179
30	0.221
40	0.287
50	0.356
60	0.422
80	0.53
100	0.614
		Absorbance of total protein secreed from different strains
		Time (min)	AB5075-WT		gspD::Tn		gspD::Tn/pgspD		ntrC::Tn		ntrC::Tn/pntrBC		glnA2::Tn
		10	0.369	0.435	0.255	0.244	0.308	0.343	0.453	0.412	0.345	0.245	0.275	0.289
		20	0.51	0.614	0.485	0.435	0.492	0.564	0.672	0.633	0.457	0.385	0.398	0.423
		30	0.477	0.554	0.355	0.295	0.354	0.357	0.575	0.495	0.423	0.321	0.346	0.374
		40	0.368	0.479	0.291	0.268	0.266	0.322	0.425	0.489	0.328	0.294	0.355	0.312
Average total protein concentrations of secreted proteins from different strains
Strains	Replicates	Con(µg/ml)	OD(595)	Average
AB5075-WT	Repica 1	77.9298	0.51	87.0526
	Replica2	96.1754	0.614
gspD::Tn	Repica 1	73.5439	0.485	69.1579
	Replica2	64.7719	0.435
gspD::Tn/pgspD	Repica 1	74.7719	0.492	81.0877
	Replica2	87.4035	0.564
ntrC::Tn	Repica 1	106.351	0.672	102.93
	Replica2	99.5088	0.633
ntrC::Tn/pntrBC	Repica 1	68.6316	0.457	62.3158
	Replica2	56	0.385
glnA2::Tn	Repica 1	58.2807	0.398	60.4737
	Replica2	62.6667	0.423

## Sheet: GS Activity Assay 
ADP standard curve
ADP (nmol/µl)	OD570
0	0
2	0.424
4	0.711
6	0.875
8	1.004
10	1.266
		Absorbance measurments of the ADP colorimetric reaction product for different strains
		time(min)	AB5075-WT		gspD::Tn		gspD::Tn/pgspD		ntrC::Tn		ntrC::Tn/pntrBC		glnA2::Tn		GS positive background
		15	0.112	0.08	0	0	0.153	0.163	0.515	0.412	0.406	0.298	0	0.082	0.439	0.489
		30	0.218	0.177	0.031	0	0.281	0.263	0.702	0.522	0.611	0.45	0.112	0.152	0.552	0.589
		45	0.303	0.246	0.082	0.041	0.411	0.381	0.836	0.624	0.783	0.54	0.199	0.245	0.633	0.698
		60	0.426	0.348	0.149	0.143	0.541	0.46	0.983	0.785	0.86	0.687	0.319	0.298	0.719	0.786
		90	0.564	0.539	0.211	0.184	0.67	0.547	1.015	0.864	0.844	0.781	0.43	0.345	0.881	0.896
		120	0.682	0.698	0.389	0.288	1.005	0.991	1.173	0.932	0.954	0.835	0.519	0.478	0.982	1.12
		150	0.941	0.986	0.412	0.398	1.125	1.115	1.211	1.112	1.17	0.989	0.687	0.563	1.325	1.426
		180	1.066	1.025	0.432	0.345	1.272	1.197	1.205	1.15	1.18	1.152	0.812	0.712	1.387	1.475
Glutamine Synthetase Activity ∆G (nmol/min/mg )
Strains	B1(nmol)	B2(nmol)	∆t (min)	V(ml)	P1 (mg/ml)	P2 (mg/ml)	∆G1	∆G2	Average of ∆G
AB5075-WT	4.285	4.46	90	0.02	0.0779298	0.0961754	30.5474	25.7631	28.1553
gspD::Tn	1.853	1.44	90	0.02	0.0735439	0.0647719	13.9977	12.351	13.1744
gspD::Tn/pgspD	5.872	5.448	90	0.02	0.0747719	0.0874035	43.629	34.6287	39.1288
ntrC::Tn	1.688	2.44	90	0.02	0.106351	0.0995088	8.81777	13.6225	11.2201
ntrC::Tn/pntrBC	3.03	3.16	90	0.02	0.0686316	0.056	24.5271	31.3492	27.9382
glnA2::Tn	2.94	2.58	90	0.02	0.0582807	0.0626667	28.0253	22.8723	25.4488

## Sheet: RT-PCR
Ct values obtained from biological replicates	Gene	ntrC			glnA1			glnA2			16S
		Technical replica			Technical replica			Technical replica			Technical replica
	Medium	1	2	average	1	2	average	1	2	average	1	2	average
Ct value of the first replica	TSB	20.48	23.53	22.005	14.62	14.82	14.72	17.95	16.17	17.06	2.45	3.21	2.83
	M9	22.73	25.04	23.885	20.8	20.15	20.475	21.09	22.15	21.62	9.95	9.23	9.59
Ct value of the second replica	TSB	23.42	19.72	21.57	13.41	14.67	14.04	17.41	17.48	17.445	2.48	2.79	2.92
	M9	25.06	25.23	25.145	21.59	20.3	20.945	22.21	22.39	22.3	9.88	10.93	10.93
ΔCt	Gene	ntrC			glnA1			glnA2
	Calculation	ΔCt (relataive to 16S)	ΔΔCt( relative to calibrator)	1.875^-ΔΔCt	ΔCt (relataive to 16S)	ΔΔCt( relative to calibrator)	1.875^-ΔΔCt	ΔCt (relataive to 16S)	ΔΔCt( relative to calibrator)	1.875^-ΔΔCt
ΔCt of sample1	ΔCt(cal)	19.175	-4.88	21.4905	11.89	-1.005	1.8809	15.12	-3.62	9.7334
	ΔCt(test)	14.295			10.885			11.5
ΔCt of sample2	ΔCt(cal)	18.65	-4.435	16.2465	11.12	-1.105	2.00293	14.49	-3.21	7.52201
	ΔCt(test)	14.215			10.015			11.28
Average of fold change in M9 relative to TSB (calibrator)				18.8685			1.94192			8.62771

## Sheet: Killing Assay (Survival rate %)
Day	Day 1				Day 2				Day 3				Day 4				Day 5
Survival% from Killing Assay	Survival rate %			Average	Survival rate %			Average	Survival rate %			Average	Survival rate %			Average	Survival rate %			Average
Biological replicates	1	2	3		1	2	3		1	2	3		1	2	3		1	2	3
Strain
AB5075-WT	0.4	0.14	0.46	0.333333	0.2	0.14	0.4	0.246667	0.2	0.14	0.33	0.223333	0.2	0.14	0.26	0.2	0.2	0.14	0.2	0.18
ntrC::Tn	1	1	0.6	0.866667	1	1	0.54	0.846667	1	1	0.54	0.846667	1	1	0.54	0.846667	1	1	0.54	0.846667
glnA2::Tn	0.6	0.29	0.46	0.45	0.6	0.29	0.4	0.43	0.6	0.29	0.33	0.406667	0.6	0.29	0.26	0.383333	0.6	0.29	0.2	0.363333
ntrC::Tn/pntrBC	0.6	0.43	0.66	0.563333	0.6	0.43	0.53	0.52	0.4	0.43	0.33	0.386667	0.4	0.43	0.26	0.363333	0.4	0.43	0.2	0.343333
